# Supplementary material for: Whole-genome selection signatures identified candidate genes associated with cashmere traits in Inner Mongolia cashmere goats
Source: Anim Biosci. 2025 Jul 11;38(12):2597–611. doi: 10.5713/ab.25.0252 (PMC12580777; doi:10.5713/ab.25.0252)
Supplement: Supplementary file 1 [file ab-25-0252-Supplementary-1.xlsx]

## Sheet: Sheet1
Supplement 1. Sample information for 8 subpopulations in IMCGs
HYCG	LYCG	CCG	FCG	LCG	SCG	LFCG	SFCG
38	258	25	176	13	233	180	177
232	143	139	297	282	363	240	83
30	72	367	31	53	199	293	231
151	98	56	369	56	164	357	377
11	312	242	267	103	177	305	2
26	281	51	373	301	379	145	255
34	377	141	266	39	12	295	219
31	411	52	233	317	229	218	244
268	308	127	283	159	51	282	146
67	228	13	265	232	1	33	396
102	74	84	36	141	329	172	331
317	15	112	414	245	196	264	179
158	188	320	358	101	390	272	267
66	12	360	379	254	276	339	418
221	204	119	170	336	315	391	367
101	134	250	213	3	61	415	212
13	182	99	189	403	45	406	216
32	6	287	177	126	90	94	291
193	54	301	351	4	236	281	238
404	240	106	163	240	36	223	242
107	399	339	399	374	22	245	225
35	257	79	49	151	197	330	253
195	418	11	45	19	62	59	311
338	324	389	149	293	65	310	249
205	170	168	183	218	353	73	322
367	138	292	184	237	205	402	127
130	2	32	89	248	299	371	265
320	349	158	309	303	20	352	199
94	361	280	311	328	110	156	358
339	260	218	113	283	228	274	52
196	164	276	234	310	165	214	25
345	323	107	385	154	48	86	338
93	198	102	114	337	140	237	53
203	414	35	77	339	255	332	70
85	140	200	86	158	260	48	98
402	104	43	195	247	21	117	374
63	381	169	377	117	375	116	359
47	161	255	172	122	249	319	414
3	305	174	130	66	387	166	21
159	156	124	82	307	324	129	138
291	90	9	108	80	370	388	222
408	413	281	388	221	162	320	266
141	119	50	140	111	187	19	130
321	166	345	302	133	289	80	1
139	211	273	194	389	161	10	375
118	417	85	21	397	184	407	329
303	382	122	262	78	284	201	113
44	16	221	271	112	417	147	112
84	301	313	390	148	412	326	197
245	209	73	362	67	210	344	58
274	40	412	248	231	219	128	60
313	263	14	148	264	209	309	287
70	171	104	223	42	331	15	135
304	207	370	165	153	261	8	364
380	168	343	306	119	281	124	121
97	229	190	272	26	265	183	208
124	27	135	364	275	182	312	323
108	68	405	152	272	366	119	92
175	376	5	15	408	396	185	18
4	199	39	224	404	136	277	263
405	284	78	314	269	58	84	181
65	113	68	380	137	262	37	123
95	368	404	142	157	174	42	343
220	369	212	72	139	271	317	194
154	406	202	263	144	349	137	387
403	396	415	28	18	377	148	299
103	270	103	126	30	391	103	178
19	366	167	344	185	413	347	114
48	53	150	312	124	46	400	22
56	356	23	258	203	81	75	349
117	398	128	20	183	87	192	136
328	254	305	324	198	60	110	64
227	271	198	382	380	17	108	345
223	22	270	354	406	89	170	27
290	390	18	375	256	235	308	398
237	109	352	407	176	109	56	276
127	24	61	62	292	73	360	140
336	326	161	110	244	258	82	149
192	375	207	98	175	382	131	171
365	412	37	145	128	100	302	235
110	200	328	76	414	113	189	256
190	57	111	29	343	277	14	132
75	78	411	57	77	72	417	258
415	36	363	131	371	326	153	54
116	81	402	65	268	166	378	174
283	25	282	252	202	222	393	41
55	87	147	257	267	25	350	341
39	322	182	310	312	369	55	115
318	61	16	187	306	7	405	46
242	378	327	245	384	69	3	182
289	21	173	120	334	399	342	188
201	115	178	368	131	322	408	292
296	387	330	225	252	76	26	361
178	51	47	406	405	398	403	40
169	58	409	64	146	167	241	252
238	42	159	117	309	242	234	233
299	64	226	58	368	127	279	262
292	114	92	81	43	115	247	321
264	69	38	115	74	378	158	69
272	49	87	69	50	49	336	49
